# Supplementary material for: Tooth eruption sequence and dental crowding: a case-control study
Source: F1000Res. 2014 Jun 6;3:122. [Version 1] doi: 10.12688/f1000research.3196.1 (PMC4111114; doi:10.12688/f1000research.3196.1)
Supplement: Tooth size-arch length discrepancies and teeth eruption in children with and without dental crowding — The percentages of tooth size arch length discrepancies and teeth eruption in cases (TSALD<-4mm) and their matched controls (TSALD>-4mm) are reported in the data set. TSALD 1: tooth size-arch length discrepancy in cases; canine 1: eruption percentage of permanent canines in cases; premolar 1: eruption percentage of first premolar in cases; TSALD 2: tooth size-arch length discrepancy in matched controls; canine 2: eruption percentage of permanent canines in matched controls; premolar 2: eruption percentage of first premolar in matched controls. [file f1000research-3-3436-s0000.tgz]

Archive with 1 entries (1 files):
- 5680e1db-88f8-443d-b0d1-457e71362a06_TSALD prediction.csv
