# Supplementary material for: Tooth eruption sequence and dental crowding: a case-control study
Source: F1000Res. 2014 Jun 6;3:122. [Version 1] doi: 10.12688/f1000research.3196.1 (PMC4111114; doi:10.12688/f1000research.3196.1)
Supplement: Tooth size-arch length discrepancies and teeth eruption in children with and without dental crowding — The percentages of tooth size arch length discrepancies and teeth eruption in cases (TSALD<-4mm) and their matched controls (TSALD>-4mm) are reported in the data set. TSALD 1: tooth size-arch length discrepancy in cases; canine 1: eruption percentage of permanent canines in cases; premolar 1: eruption percentage of first premolar in cases; TSALD 2: tooth size-arch length discrepancy in matched controls; canine 2: eruption percentage of permanent canines in matched controls; premolar 2: eruption percentage of first premolar in matched controls. [file f1000research-3-3436-s0000.tgz › 5680e1db-88f8-443d-b0d1-457e71362a06_TSALD prediction.csv]

Age	Sex	TSALD1	Canine 1	Premolar 1	TSALD 2	Canine 2	Premolar 2
9	f	-4.39	68.3	74.3	11.5	62.5	91
8	m	-5.37	56	69.2	1.36	57.1	67.5
10	m	-4.18	51	70.7	9.44	83.7	77.7
9	m	-5.1	51	100	1.14	80	100
9	f	-5.09	80	67.5	2.8	60.5	63.1
10	f	-10.4	95.1	71.4	-1.94	100	73.2
10	f	-4.32	89.7	84.2	1.97	92.7	97.5
9	f	-6.8	82.5	77	-1.4	71.4	71.8
8	f	-4.78	65.1	76.2	-0.9	77	71.8
9	m	-6.03	68.2	79	3.2	70	75.6
9	m	-14.9	53.2	77.7	-1.8	73.8	76
10	m	-4	65	88.4	9.44	83.7	77.7
10	m	-6.19	5.5	64.9	-3.5	74	78.5
10	m	-5.3	100	97.5	2	71	87
10	m	-4.58	70	75	9.44	83.7	77.7
9	f	-4	65.8	79	3.9	56	67.5
9	f	-4.31	92.7	75.6	1.85	70.3	68.6
10	f	-7.5	91	96.7	2.9	85	76.3
9	m	-4.3	65	77.5	5	52.5	65.8
8	m	-4	58.3	72.2	-2	54.8	67.5
9	f	-7.8	64.3	100	3.9	56	67.5
8	m	-14	44	68.6	4.2	48.8	67.5
9	f	-5.3	72.7	79.5	1	62.5	67.5
10	m	-8.5	62.5	77	-0.7	67.1	73.5
8	m	-5.5	57.9	73	-3	48.7	62.8
10	m	-9	58.3	88.8	-3	69.8	75.6
8	m	-5.5	58.1	79	1.8	71.1	79.5
9	m	-7.8	51.2	69.2	-2	58.3	67.5
10	f	-9	64.9	70.3	2.5	84.2	77
8	f	-4	72.2	100	-1	58.5	61
9	f	-5	66.6	77.7	1	73	72.5
10	m	-7	73	92.5	-0.7	95.1	100
8	f	-6.4	53.8	74.2	-3.4	71.4	73
8	f	-4.4	51	62	0.9	59	69.4
8	m	-7	54.5	69	6.2	51.2	61.5
8	m	-10	70.7	75	1.8	71.1	79.5
